# Supplementary material for: Exosomes from Human Omental Adipose-Derived Mesenchymal Stem Cells Secreted into Ascites Promote Peritoneal Metastasis of Epithelial Ovarian Cancer
Source: Cells. 2022 Oct 27;11(21):3392. doi: 10.3390/cells11213392 (PMC9655202; doi:10.3390/cells11213392)
Supplement: Supplementary file 1 [file cells-11-03392-s001.zip]

Archive with 1 entries (1 files):
- cells-1937169-supplementary.pdf
